# Supplementary material for: Disentangling the heterogeneity of multiple sclerosis through identification of independent neuropathological dimensions
Source: Acta Neuropathol. 2024 May 21;147(1):90. doi: 10.1007/s00401-024-02742-w (PMC11108935; doi:10.1007/s00401-024-02742-w)
Supplement: Supplementary file 2 — Online Resource 2:.xlsx file with raw input and anonymised validation data (XLSX 66 KB) [file 401_2024_2742_MOESM2_ESM.xlsx]

## Sheet: Sheet1
Online Resource 2: raw input and anonymised validation data
Article title: Disentangling the heterogeneity of multiple sclerosis through identification of independent neuropathological dimensions
Journal name: Acta Neuropathologica
Author names: Alyse de Boer, Aletta M.R. van den Bosch, Nienke J. Mekkes, Nina Fransen, Ekaterina Dagkesamanskaia, Eric Hoekstra, Jörg Hamann, Joost Smolders, Inge Huitinga, Inge R. Holtman
Corresponding author: Inge R. Holtman; Section Molecular Neurobiology, Department of Biomedical Sciences, University Medical Center Groningen, University of Groningen, Groningen, The Netherlands; The Netherlands Brain Bank, Netherlands Institute for Neuroscience, Amsterdam, The Netherlands; i.r.holtman@umcg.nl
NND = Netherlands Neurogenomics Database, _yn = yes/no, prop = proportion, mixed = mixed active/inactive, MMAS = microglial/macrophage activation score, pmd = post-mortem delay, F = female, M = male, SP = secondary progressive, PP = primary progressive, DoD = duration of disease, EDSS = Expanded Disability Status Scale, MOB = medulla oblongata, pch = parenchyma, pvs = perivascular space, men = me…
		input variable	input variable	input variable	input variable	input variable	input variable	input variable	input variable	input variable	input variable	input variable	input variable	input variable	variable closely related to input variable	technical covariate	technical covariate	technical covariate	demographic	demographic	demographic	clinical	clinical	clinical	clinical	neuropathological	neuropathological	neuropathological	neuropathological	neuropathological	neuropathological	neuropathological	neuropathological	neuropathological	neuropathological	neuropathological	neuropathological	neuropathological	neuropathological	neuropathological	neuropathological	neuropathological	neuropathological	neuropathological	neuropathological	neuropathological	neuropathological	neuropathological	genetic
	0 = excluded from analysis (i.e. outlier), 1 = included in analysis	proportion of active lesions with ramified microglia	proportion of active lesions with ameboid microglia	proportion of active lesions with foamy microglia	proportion of mixed lesions with ramified microglia	proportion of mixed lesions with ameboid microglia	proportion of mixed lesions with foamy microglia	proportion of inactive lesions	proportion of remyelinated lesions	number of reactive sites in standardly dissected regions of the brainstem	number of lesions in standardly dissected brainstem regions	0 = no nodules in any of the tissue blocks dissected for this donor, 1 = nodules present in one or more tissue blocks	0 = no perivascular lymphocyte cuffs in any of the tissue blocks dissected for this donor, 1 = cuffing present in one or more tissue blocks	number of cortical lesions divided by the number of tissue blocks with cortex	Microglia/Macrophage Activation Score, calculated by scoring microglia morphology (0 = ramified, 0.5 = ameboid, 1 = foamy) in active and mixed lesions and averaging these per donor	brain weight in grams	post-mortem delay in hours	pH	F = female, M = male	age at death in categories of 5 years	cause of death (all categories except for suicide)	MS clinical phenotype (relapsing, secondary progressive or primary progressive)	age at onset of MS in categories of 5 years	duration of disease (i.e. time between MS onset and death) in categories of 5 years	time between onset of MS and reaching EDSS-6 in categories of 5 years	proportion of leukocortical grey matter lesions	proportion of intracortical grey matter lesions	proportion of subpial grey matter lesions	0 = no cortical lesion, 1 = cortical lesion present	0 = no lesion in Medulla Oblongata (MOB) tissue block used to investigate B cell presence, 1 = lesion present in tissue block	0 = no CD20+ cells in the parenchyma (pch) of the MOB, 1 = CD20+ cells present	0 = no CD20+ cells in the perivascular space (pvs) of the MOB, 1 = CD20+ cells present	0 = no CD20+ cells in the meninges (men) of the MOB, 1 = CD20+ cells present	0 = no CD138+ cells in the parenchyma (pch) of the MOB, 1 = CD138+ cells present	0 = no CD138+ cells in the perivascular space (pvs) of the MOB, 1 = CD138+ cells present	0 = no CD138+ cells in the meninges (men) of the MOB, 1 = CD138+ cells present	Number of CD3+ cells per mm2 of normal-appearing white matter in the pyramidal tract	0 = no CD20+ cells in subc. (subcortical) active lesion, 1 = CD20+ cells present	0 = no CD20+ cells in subc. (subcortical) mixed lesion, 1 = CD20+ cells present	0 = no CD138+ cells in subc. (subcortical) active lesion, 1 = CD138+ cells present	0 = no CD138+ cells in subc. (subcortical) mixed lesion, 1 = CD138+ cells present	Number of CD3+ cells per mm2 in subc. (subcortical) normal-appearing white matter (NAWM)	Number of CD3+ cells per mm2 in subc. (subcortical) active lesion	Number of CD3+ cells per mm2 in subc. (subcortical) mixed lesion	0 = no recent or silent stroke and/or brain atrophy (i.e. no confounding regarding analysis of CSF NfL levels), 1 = recent or silent stroke, and/or brain atrophy	Neurofilament light chain levels in cerebrospinal fluid	Percentage of Bielschowsky positive area in normal-appearing white matter of the pyramidal tract	0 = no APP+ axonal fragments or bulbs in subcortical normal-appearing white matter, 1 = APP+ axonal fragments or bulbs	dosage of rs10191329 (A allele)
NND_identifier	Included_yn	Prop_active_ramified	Prop_active_ameboid	Prop_active_foamy	Prop_mixed_ramified	Prop_mixed_ameboid	Prop_mixed_foamy	Prop_inactive	Prop_remyelinated	Reactive_site_load	Lesion_load	Nodules_yn	Cuffing_yn	Cortical_lesion_rate	MMAS	Weight	Pmd	pH	Sex	Age_category	Cause_of_death	MS_type	Age_onset_category	DoD_category	EDSS6_category	Prop_leukocortical	Prop_intracortical	Prop_subpial	Cortical_yn	Lesion_MOB_yn	CD20_pch	CD20_pvs	CD20_men	CD138_pch	CD138_pvs	CD138_men	CD3_per_mm2_piramid	CD20_in_subc_active	CD20_in_subc_mixed	CD138_in_subc_active	CD138_in_subc_mixed	CD3_in_subc_NAWM	CD3_in_subc_active	CD3_in_subc_mixed	Confounding_stroke_or_atrophy_yn	CSF_NFL	Bielschowsky	APP_yn	rs10191329A
NND 15-KQZ	1	0.0909091	0.181818	0.0909091	0.0909091	0.181818	0	0.272727	0.0909091			0	1	0	0.428571	1020	4.75	6.39	F	41-45	Cachexia/Dehydration	SP	31-35	6-10	6-10				0
NND 01-THD	1	0	0.333333	0.222222	0	0.222222	0.111111	0.111111	0			0	0	2	0.6875	1400	52.5		M	<36		SP	21-25	11-15	1-5	0	0.75	0.25	1	1	0	1	1	0	0	1	31.3467					8.39969		14.4351
NND 09-RVD	1	0	0.0434783	0.0434783	0.173913	0	0.0869565	0.565217	0.0869565	0	14	0	0		0.4375	970	5.33333	6.1	F	46-50	Natural Cause	SP	21-25	26-30	11-15	0.75	0.25	0	1																				0
NND 57-WSF	1	0	0.428571	0	0.142857	0.142857	0	0.285714	0	0	7	1	1		0.4	931	5.83333	6.43	F	61-65	Sepsis	SP	21-25	41-45	11-15					1	0	0	0	0	0	1	8.86019								1	2956.21	42.6443	0	0
NND 96-TRN	1	0	0	0	0	0	1	0	0			0	0	1	1	1280	7.83333	6.25	M	46-50	Unknown		31-35	11-15		1	0	0	1																				1.006
NND 97-FWN	1	0	0	0.142857	0.571429	0	0.142857	0.142857	0	1	7	1	0		0.333333	1183	7.5	5.83	M	46-50	Natural Cause	SP	26-30	16-20	1-5																								0.999
NND 25-EGJ	1	0	0	0	0.166667	0.0833333	0	0.75	0	0	12	1	0		0.166667	1030	6.33333	7.5	F	56-60	Natural Cause	SP	41-45	16-20	6-10																								0.999
NND 79-AWX	1	0	0	0	1	0	0	0	0	0	1	1	0		0		9.5		F	71-75	Unknown	PP	31-35	41-45	26-30					1	0	0	1	0	0	1	0.41922
NND 79-BRZ	1	0	0	0	0	0.5	0	0.5	0	2	2	1	0		0.5	1180	6.08333		F	76-80	Euthanasia	PP	46-50	26-30	21-25					1	0	1	1	0	1	1	29.4019												0.985
NND 07-IYD	1	0	0	0	0.555556	0	0	0.333333	0.111111			0	0	1	0	1475	9.58333	8.2	M	<36	Cachexia/Dehydration	SP	21-25	6-10	1-5	0.75	0.25	0	1																				1
NND 92-TZJ	1	0	0	0	0.666667	0	0	0.333333	0	1	2	0	0	1	0	1360	3		M	66-70	Sepsis	PP	41-45	21-25	16-20	1	0	0	1
NND 40-VAV	1	0.105263	0.263158	0.368421	0.105263	0	0	0.157895	0			1	0	0.4	0.59375	1130	6.33333	6.61	F	46-50	Natural Cause	SP	21-25	26-30	1-5	1	0	0	1																				0.999
NND 43-WFC	1	0.181818	0	0	0.636364	0.0454545	0	0.136364	0	1	12	1	1	1.5	0.0263158	1192	6	6.84	M	46-50	Euthanasia	SP	21-25	26-30	11-15	0.666667	0.333333	0	1																				0
NND 17-EZZ	1	0	0	0.833333	0.166667	0	0	0	0	10	6	1	1		0.833333	969	5.41667	6.47	F	81-85	Natural Cause	SP	21-25	56-60	36-40					0	0	0	0	0	0	1	0.106339								0	61626	23.2479	1	0
NND 29-EAA	1	0	0	0	0.875	0	0.125	0	0	0	8	1	0		0.125	1389	6.83333	7.22	F	56-60	Euthanasia	SP	41-45	11-15	6-10					1	0	0	1	0	0	1													0
NND 46-MYN	1	0	0	1	0	0	0	0	0	0	8	1	0		1	1294	3.66667	6.52	F	41-45	Natural Cause	SP	31-35	6-10	1-5
NND 52-QIF	1	0.833333	0	0	0	0	0	0	0.166667	0	0	1	0	0	0	1225	9.25	6.4	F	66-70	Natural Cause	SP	41-45	21-25	16-20				0	0	0	0	1	0	0	1	1.54486								0	20218.4	38.758	1	0
NND 00-VLX	1	0	1	0	0	0	0	0	0	0	0	0	0	0	0.5	1218	5.5	6.7	F	71-75	Natural Cause	PP	46-50	21-25	11-15				0	1	0	0	1	0	0	1	3.39608								0	3487.08		1	1
NND 30-LRC	1	0.111111	0.0277778	0.0555556	0.138889	0.388889	0.222222	0.0555556	0	1	8	0	0	5.61538	0.514706	1114	5.75	6.7	F	56-60	Sepsis	PP	31-35	21-25	6-10	0.232877	0.273973	0.493151	1	1	0	0	1	0	1	1									1	904.631	52.0243		0
NND 31-SLY	1	0	0.214286	0	0.0714286	0.214286	0.285714	0.214286	0	0	6	1	0	4	0.636364	1034	7	6.74	F	36-40	Cachexia/Dehydration	SP	26-30	11-15	11-15	0.75	0.25	0	1																				0
NND 94-QZO	1	0	0	0	0	0	0	0.777778	0.222222	0	0	1	0	0		1089	4.25	6.93	F	81-85	Cachexia/Dehydration	SP	31-35	46-50	41-45				0	1	0	0	1	0	0	1	0.892343								0	905.503	39.1975	0	0
NND 18-FAY	1	0	0	0	0	0	0	0	1	0	1	1	0			1355	4.75	6.92	M	71-75	Natural Cause	SP	46-50	21-25	21-25					0	0	0	1	0	0	1	2.50556								0	502.565		0	0
NND 95-SNC	1	0	0	0	0	0	0	1	0	1	1	1	0			1151	5.5	6.75	F	66-70	Natural Cause		26-30	41-45	36-40					1	0	1	1	0	0	1	2.04321								0	842.269		0	0
NND 99-TBD	1	0.0555556	0.222222	0.111111	0	0.444444	0.0555556	0.0555556	0.0555556	0	7	1	0	4.5	0.5625	1160	6.75	6.49	F	61-65	Natural Cause	PP	36-40	21-25	16-20	0.166667	0.222222	0.611111	1	1	0	1	1	1	1	1									0	633.383	55.1587		0.001
NND 05-DOK	1	0	0	0	0	0	0	1	0	0	1	1	0			1074	4.13333	6.76	F	81-85	Natural Cause	PP	31-35	51-55	16-20					1	0	0	1	0	0	1	4.44643								1	333.198		0	1
NND 80-KJE	1	0	0	0	0	0	0	0.333333	0.666667	0	1	0	1	0.4		1035	4.5	6.38	F	81-85	Cachexia/Dehydration	PP	56-60	21-25	6-10	0.5	0.5	0	1	0	0	0	0	0	0	0	4.67302								0	597.083	42.8331	0	0.98
NND 86-NST	1	0	0	0	0.166667	0.5	0	0.333333	0	2	12	1	0		0.375	1159	5.66667	6.2	M	46-50	Cachexia/Dehydration	SP	31-35	16-20	6-10																								0.794
NND 57-QNC	1	0	0.047619	0.0952381	0	0.619048	0.238095	0	0	3	10	1	1	1.4	0.666667	1379	3.75	6.55	M	46-50	Natural Cause	SP	21-25	21-25	6-10	0.571429	0.428571	0	1	1	1	1	1	0	0	1									0	1072			0.875
NND 36-EGH	1	0.0277778	0	0.472222	0	0.0277778	0.222222	0.25	0	0	13	1	1	1.5	0.944444	1121	7	6.33	F	36-40	Natural Cause	SP	26-30	11-15	6-10	0.333333	0.583333	0.0833333	1	1	1	1	1	1	0	1									0	3562.77	25.2315		0
NND 53-BKW	1	0	0.125	0	0	0.25	0	0.625	0	0	8	1	0		0.5	1242	7	6.7	F	51-55	Natural Cause	SP	16-20	36-40	21-25					1	0	0	0	0	0	0													0
NND 66-OAQ	1	0	0	0	0.3125	0.3125	0.0625	0.3125	0	0	4	1	1	2.16667	0.318182	947	6.5	6.3	F	66-70	Sepsis	SP	36-40	31-35	16-20	0.153846	0.461538	0.384615	1	1	0	0	0	0	0	0	0.952504		0		0	6.95011		12.6594	1	774.571	49.4898	1	0.001
NND 03-HPZ	1	0	0	0	1	0	0	0	0	0	1	0	0	0	0	1373	7.08333	6.44	M	76-80	Cachexia/Dehydration	SP	21-25	56-60	31-35				0	1	0	1	1	0	0	1	7.04385								0	1412.48	33.0247	1	0
NND 97-EYP	1	0	0	0	0	0	0	0.5	0.5	0	0	1	0	1		1285	5.58333	6.2	F	86-90	Natural Cause					0.5	0.5	0	1	0	0	0	0	0	0	0	4.91678												0
NND 52-WVT	1	0	0	0.103448	0.344828	0.0689655	0.275862	0.206897	0	0	29	1	0		0.521739	1291	7.58333		F	51-55	Natural Cause		41-45	11-15	6-10					1
NND 25-LOK	1	0	0	0	0	0	0	1	0			0	0	0		1236	14.25	5.93	F	76-80	Natural Cause	SP	21-25	51-55	41-45				0																				0
NND 21-XXC	1	0	0	0	0	0	0	1	0	0	1	1	0			1278	7.08333	6.4	M	81-85	Natural Cause	PP	31-35	51-55	36-40					1	0	0	1	0	0	0	1.28702								0	84473.5	39.3519	1
NND 45-DAN	1	0	0	0.4	0	0	0	0.4	0.2	6	4	0	0	3	1	1330	8.91667		F	66-70	Natural Cause	PP	51-55	16-20	6-10	0	1	0	1	1	0	0	1	0	0	0
NND 23-RNQ	1	0	0	0	0	0	0	0.666667	0.333333	0	0	0	0	1.5		1036	41		F	76-80	Natural Cause					0.666667	0.333333	0	1
NND 43-OHC	1	0.0294118	0	0	0.0294118	0.176471	0.0588235	0.5	0.205882	1	4	0	0	0.75	0.5	1078	7.75	6.22	F	61-65	Cachexia/Dehydration	SP	26-30	31-35	21-25	0.166667	0.666667	0.166667	1																				0
NND 35-EKQ	1	0	0	0.4	0.08	0.12	0.4	0	0			1	0	0.75	0.86	1267	10.9167	6.62	F	41-45	Euthanasia	SP	31-35	11-15	6-10	1	0	0	1																				0
NND 96-OCV	1	0.125	0	0.125	0.375	0	0	0.125	0.25	0	5	1	0	0	0.2	1101	8.16667	6.3	F	56-60	Euthanasia	SP	36-40	16-20	11-15				0	1	0	0	0	0	0	0	4.72755												1
NND 02-WPG	1	0	0	0	0.6	0	0	0.4	0	0	4	0	0		0	1175	8.5	6.91	M	71-75	Natural Cause	PP	31-35	36-40	11-15					1	0	0	0	0	0	0	5.62047												0
NND 59-ZJP	1	0	0	0	0	0	0	0	1	1	0	0	0	0		1034	10	6.52	F	76-80	Natural Cause	PP	31-35	41-45	36-40				0	0	0	0	1	0	0	1	1.24764								1	1026.53	36.3341	0	0
NND 47-UDE	1	0.272727	0	0	0.5	0.136364	0	0.0909091	0	1	8	1	0	1	0.075	1128	16.75	6.29	M	66-70	Natural Cause	SP	21-25	46-50	36-40	0.2	0.8	0	1	0	0	0	1	0	0	1			0		0	14.6809		15.2181					0
NND 62-XLN	1	0	0	0	0	0	0	0.166667	0.833333			0	0			1292	8.33333	6.8	F	71-75	Natural Cause																												0
NND 37-RVE	1	0.0555556	0	0	0.222222	0.222222	0	0.444444	0.0555556			1	0	1.5	0.222222	1178	10.4167	6.35	F	71-75	Natural Cause	SP	36-40	31-35	21-25	0.75	0.25	0	1																				0
NND 43-EMP	1	0	0	0	0.178571	0.678571	0	0.142857	0			1	0	1.33333	0.395833	1113	6.41667	6.28	M	66-70	Natural Cause	SP	46-50	21-25	6-10	0.666667	0.25	0.0833333	1																				1
NND 68-RGI	1	0.166667	0.666667	0	0	0	0.166667	0	0	8	0	1	0		0.5	1307	5.25	6.55	F	36-40	Unknown	Relapsing	26-30	6-10						1	0	0	1	0	0	1	0.35166								1	5793.3			0
NND 73-HCR	1	0.0555556	0.0277778	0.194444	0.111111	0.0833333	0.0833333	0.361111	0.0833333	0	6	1	0	1.55556	0.6	1099	7.83333	6.36	M	51-55	Cachexia/Dehydration	SP				0.714286	0.214286	0.0714286	1																				0
NND 14-AVS	1	0.025	0.1	0.175	0.075	0.45	0.1	0.075	0	2	14	1	0		0.594595	1182	5	6.64	F	61-65	Unknown	PP	51-55	11-15	6-10	0.333333	0.5	0.166667	1	1	0	0	1	0	0	1	0.990222		1		0	2.3153		1.80636					0
NND 56-GNH	1	0.0125	0.0375	0.4	0.15	0.225	0.1	0.075	0	0	12	1	0	2.33333	0.682432	972	8.41667	6.1	F	51-55	Natural Cause	PP	36-40	16-20	1-5	0.833333	0.119048	0.047619	1																				0
NND 28-ZEG	1	0.253012	0.13253	0.0120482	0.0120482	0.0120482	0	0.156627	0.421687	1	11	1	1	1.38889	0.2	1494	42	6.46	M	<36						0.2	0.56	0.24	1
NND 91-XLR	1	0.1	0.0333333	0	0.1	0	0.0166667	0.416667	0.333333	1	14	1	0	0.923077	0.133333	1164	13.3333	6.12	F	66-70	Natural Cause	SP	41-45	26-30	6-10	0	0.5	0.5	1																				0
NND 72-GZZ	1	0.0454545	0.0454545	0	0.181818	0	0	0.5	0.227273	0	0	0	0	0.333333	0.0833333	1257	7.5	6.84	M	61-65	Natural Cause	PP	26-30	31-35	11-15	1	0	0	1	1	0	0	1	0	0	0	18.6742					4.08687			0	722.577	52.4691	0	0
NND 48-KCB	1	0.0666667	0	0	0	0.0666667	0	0.8	0.0666667	1	7	0	0	2.2	0.25	1030	10	6.37	M	66-70	Natural Cause	PP	31-35	31-35	21-25	0.0909091	0.545455	0.363636	1	0	0	0	1	0	0	0	1.32458		0		0	2.86133		4.37095	1	843.567	46.8571	0	0
NND 71-KDZ	1	0.133333	0.0666667	0.433333	0.1	0.0333333	0.133333	0.1	0	0	2	1	1	0.214286	0.685185	1093	8.16667	6.55	F	46-50	Euthanasia	SP	36-40	6-10	1-5	0.333333	0.666667	0	1																				0
NND 31-LJI	1	0.0816327	0.0612245	0	0.102041	0.0408163	0	0.530612	0.183673	1	1	1	0	0.826087	0.178571	1256	6.33333	6.44	F	66-70	Natural Cause	SP	21-25	41-45	26-30	0.157895	0.684211	0.157895	1	0	0	0	1	0	0	0	1.18557								0	459.387	26.4808	0	0
NND 71-BYU	1	0.14486	0.0560748	0.327103	0.0607477	0.102804	0.0981308	0.11215	0.0981308	0	23	1	1	1.55172	0.639053	1182	10.75	6.86	F	51-55	Euthanasia	SP	26-30	21-25	16-20	0.177778	0.711111	0.111111	1													15.3829	24.5028	33.1447	1	16659.8		1	1.983
NND 99-CTM	1	0.0645161	0.0258065	0.296774	0.16129	0.103226	0.258065	0.0645161	0.0258065	1	24	0	0	2.18519	0.680851	1277	8.5	6.48	M	41-45	Natural Cause	PP	26-30	16-20	1-5	0.661017	0.220339	0.118644	1	1	0	0	0	0	0	0	1.89612	0	1	0	0	20.946	32.3414	62.8904					0
NND 00-URL	1	0	0.176471	0.294118	0.0588235	0	0	0.235294	0.235294	0	1	0	0	0.75	0.722222	1255	8.83333	6.33	M	81-85	Cachexia/Dehydration	PP	26-30	51-55	46-50	0.111111	0.777778	0.111111	1	0	0	0	1	0	0	1	12.8632	0		0					0	7640.33	42.3221	1	0.992
NND 18-RHF	1	0	0.0769231	0.307692	0	0.0769231	0	0.307692	0.230769	0	9	1	0		0.833333	1106	6	6.45	F	61-65	Natural Cause	SP	36-40	21-25	11-15	1	0	0	1	1	0	0	0	0	0	0	1.26879	0	0	0	0	1.71885	2.5391	0					0
NND 80-CIF	1	0.0322581	0.016129	0.016129	0.112903	0.0483871	0	0.403226	0.370968	0	9	1	1	1.14286	0.214286	1113	8	6.4	F	71-75	Natural Cause	SP	31-35	41-45	36-40	0.1875	0.53125	0.28125	1	0	0	0	1	0	0	1	13.3028		0		0	4.61311		11.9028					0
NND 64-SPR	1	0.0784314	0.0980392	0.607843	0.0588235	0.0588235	0	0.0980392	0	4	24	1	1	0.818182	0.76087	1026	4.25	6.25	M	76-80	Natural Cause	PP	41-45	31-35	16-20	0.222222	0.111111	0.666667	1	1	0	0	1	0	0	1	0.996226								0	16491.6	30.1102	1	0
NND 47-ICD	1	0.0689655	0.0689655	0.0344828	0.0689655	0.137931	0	0.413793	0.206897	3	8	1	1	0.5	0.363636	1108	10.25	6.03	F	71-75	Natural Cause					0.25	0.75	0	1	1	0	0	0	0	0	1	1.96894												0.999
NND 57-OAB	1	0	0	0.0192308	0.0769231	0.0384615	0.0384615	0.423077	0.403846	0	18	1	0	1.52941	0.444444	1091	5.83333	6.64	F	46-50	Natural Cause	Relapsing	26-30	21-25	11-15	0.0384615	0.576923	0.384615	1	1	0	0	0	0	0	0	0.0436221								0	1009.67	39.3665	0	0
NND 60-SEN	1	0.038961	0.0649351	0.142857	0.233766	0.0779221	0.116883	0.285714	0.038961	6	21	1	0	0.666667	0.490385	1076	4.83333	6.63	F	46-50	Euthanasia	PP	21-25	21-25	11-15	0.125	0.8125	0.0625	1	1	0	0	0	0	0	0	8.11471	0		0		1.69857	0.325098		0	1100.91	40.1869	0
NND 88-XPD	1	0.0714286	0.047619	0.0714286	0.119048	0.047619	0.166667	0.261905	0.214286	1	14	1	0	0.785714	0.545455	1107	17	5.68	F	51-55	Natural Cause	PP	31-35	21-25	6-10	0.181818	0.363636	0.454545	1	0	0	0	0	0	0	0	2.59662								0	12131.6	43.0124	1	0
NND 58-EOQ	1	0	0	0	0	0	0	0.421053	0.578947	0	0	0	0	0		999	5.75	6.43	F	46-50	Natural Cause	SP	16-20	31-35	21-25				0	1	0	0	1	0	0	1	5.37101					1.06527			1	8710.47	28.9446	1	0.998
NND 39-LTQ	1	0	0	0	0.105263	0	0.105263	0.421053	0.368421	0	15	0	0	2.73333	0.5	1261	7.5	6.3	F	66-70	Natural Cause	PP	26-30	36-40	36-40	0.0243902	0.536585	0.439024	1	0	0	0	0	0	0	0	2.53743								1	25610.5	49.1319	1	1.001
NND 68-FNK	1	0	0.117647	0	0	0	0	0.235294	0.647059	2	5	1	0	0.5	0.5	1117	8.75	6.45	F	81-85	Euthanasia	SP	21-25	56-60	56-60	0	1	0	1	1	0	0	1	0	0	1	2.36016					3.41346							0
NND 85-IQR	1	0	0.0952381	0	0	0.0952381	0	0.047619	0.761905	1	16	0	0	0.333333	0.5	1253	6.75	6.41	M	71-75	Natural Cause	SP	51-55	21-25	11-15	1	0	0	1	0	0	0	0	0	0	0	1.65995								1	926.597	50.7407	1	0
NND 09-EAO	1	0	0.1	0.285714	0	0.157143	0.285714	0.142857	0.0285714	0	18	0	0	0.52381	0.844828	1307	5.5	6.7	M	51-55	Natural Cause	PP	51-55	1-5	1-5	0.636364	0.272727	0.0909091	1	1	1	0	1	0	0	0	0.99674	1		0									0
NND 08-JJZ	1	0.117647	0.0588235	0	0.0588235	0.176471	0	0.588235	0	8	17	1	0		0.285714	1257	22.25	5.8	M	56-60	Natural Cause	SP	41-45	16-20	1-5					1	0	0	0	0	0	0	4.18523												0
NND 83-WPU	1	0.166667	0	0	0	0	0	0	0.833333	0	6	1	0	0	0	1268	7.83333	6.67	F	46-50	Natural Cause	SP	21-25	21-25	16-20				0	1	0	0	0	0	0	0
NND 15-JJO	1	0.0120482	0	0	0.108434	0.0240964	0	0.421687	0.433735	3	15	1	1	0.545455	0.0833333	996	7.83333	6.9	F	66-70	Natural Cause	Relapsing	51-55	16-20	11-15	0.5	0.5	0	1	1	0	0	1	0	1	1	3.81316		1		0
NND 22-LBY	1	0	0	0	0	0	0	0.333333	0.666667	1	5	1	0	0		1378	5.58333	6.42	M	81-85	Natural Cause	PP	46-50	31-35	6-10				0	0	0	0	1	0	0	1	1.06128								0	1259.26	58.4637	1
NND 53-CMU	1	0.0434783	0.0434783	0.130435	0.0869565	0.130435	0.130435	0.173913	0.26087			0	0	1.33333	0.615385	1096	7.75	6.66	F	46-50	Euthanasia	PP	31-35	16-20	6-10	0.25	0.75	0	1	1	0	0	0	0	0	0	1.34171		0		0	0.0676715		0	0	961.032		0	0
NND 24-ONB	1	0	0.0571429	0.142857	0.257143	0.0285714	0.285714	0.228571	0	0	19	1	1	3.86207	0.611111	977	8.41667	6.83	F	41-45	Natural Cause	SP	26-30	11-15	1-5	0.419643	0.383929	0.196429	1																				1.957
NND 69-MJW	1	0.0416667	0	0	0.166667	0	0	0.791667	0	4	15	1	0	0.666667	0	1270	6.58333	6.81	F	56-60	Sepsis	PP	36-40	16-20	1-5	0.5	0.5	0	1	1	0	0	1	0	0	1	10.3522		0		0				1	1509.79		0	1.061
NND 40-LIE	1	0	0	0	0	0	0	1	0	0	2	1	0	0		1290	11	6.57	F	76-80	Natural Cause	SP	16-20	56-60	36-40				0	0	0	0	1	0	0	1									0	846.939			0
NND 49-OJB	1	0.0727273	0.0363636	0.0727273	0.0727273	0.272727	0.127273	0.218182	0.127273	0	18	1	1	0.2	0.541667	972	10.75		F	41-45	Natural Cause	SP	21-25	21-25	16-20	0.666667	0.333333	0	1	1	0	0	1	0	0	1	6.67474		0		0								0
NND 76-PSZ	1	0	0	0	0	0	0	1	0	0	1	1	0	0		1167	7	6.3	F	71-75	Unknown	Relapsing	56-60	16-20	6-10				0													4.12784							0
NND 57-OYD	1	0.0416667	0	0	0	0.0416667	0.0416667	0.625	0.25	0	6	0	1	0.181818	0.5	1277	7.75	6.4	M	66-70	Natural Cause	SP	21-25	46-50	26-30	0.25	0.75	0	1	0	0	0	0	0	0	0	6.57187								0	828.896
NND 49-HKL	1	0	0	0	0	0	0	0.352941	0.647059	0	11	0	0	0		1286	9.5	6.75	F	76-80	Euthanasia	SP	36-40	41-45	21-25				0	0	0	0	0	0	0	0	0.137534								1	52446			0.809
NND 28-LCL	1	0	0	0	0	0	0	1	0	0	1	1	0			1322	5	6.6	F	71-75	Natural Cause	SP	36-40	36-40	31-35					0	0	0	0	0	0	0									1	2917.61			0
NND 92-CGY	1	0	0.037037	0.259259	0.148148	0.037037	0	0.259259	0.259259	0	12	1	1	0	0.615385	1150	8.5	6.53	F	66-70	Euthanasia	PP	26-30	36-40	16-20				0	1	0	0	0	0	0	0									0	3651.05	51.3995		1
NND 29-BXM	1	0	0.0434783	0.0108696	0.108696	0.163043	0.0326087	0.445652	0.195652	2	17	1	1	1	0.409091	1136	10.25	6.34	F	41-45	Natural Cause	PP	26-30	16-20	6-10	0.285714	0.714286	0	1	1	0	0	0	0	0	0									0	8168.97			0
NND 94-CTT	1	0	0	0	0.0666667	0	0	0.511111	0.422222	0	16	1	0	0	0	1164	5.71667	6.52	F	76-80	Natural Cause								0																				0
NND 50-BHV	1	0.0909091	0	0.0227273	0.0681818	0	0	0.431818	0.386364	13	20	0	0		0.125						Natural Cause	SP		26-30	6-10	0.222222	0.666667	0.111111	1
NND 31-ZGC	1	0	0	0	0.0344828	0	0.0344828	0.655172	0.275862	0	1	1	0	0	0.5	1265	7.08333	6.48	M	61-65	Natural Cause	SP	31-35	26-30	16-20				0	1	0	0	1	0	0	1	11.0674								0	1458.36	46.5909		0
NND 73-URD	1	0.0512821	0	0.0512821	0.102564	0.0512821	0.128205	0.487179	0.128205	0	14	1	0	0.1	0.533333	1390	8	6.65	M	56-60	Natural Cause	SP	31-35	21-25	6-10	1	0	0	1	1	0	1	1	0	0	0	7.90325	0		0		1.01938	0.635421		1	4740.81		1	0
NND 79-RNA	1	0	0.131579	0	0.157895	0	0	0.368421	0.342105	1	23	1	0	0.714286	0.227273	1082	7.5	6.14	F	66-70	Natural Cause	PP	11-15	51-55	26-30	0.8	0.2	0	1	1	0	0	0	0	0	0	1.00771								0	6317.93		1	0.999
NND 24-GYD	1	0.0116279	0.0581395	0.116279	0.162791	0.186047	0.0232558	0.255814	0.186047	3	27	1	0	0.0666667	0.46875	1145	7.75	6.29	M	66-70	Sepsis					1	0	0	1	1	0	0	0	0	0	0	1.13797	0	1	1	1	7.86935	1.96599	11.387
NND 57-RWU	1	0	0	0	0.142857	0	0	0.5	0.357143	0	6	1	0	0	0	1060	6.91667	6.36	F	66-70	Natural Cause	SP	26-30	36-40	36-40				0	1	0	0	1	0	0	1	1.74483					2.08895			0	1464.19	60.9787		0
NND 70-KCF	1	0	0	0	0	0	0	0.322581	0.677419	0	9	1	0	0		904	23.0833	6	F	56-60	Sepsis	SP	31-35	21-25	6-10				0	0	0	0	0	0	0	0	2.08589								0	723.923	33.0935	1
NND 76-UNL	1	0.0714286	0.0357143	0	0.214286	0.392857	0	0.25	0.0357143	2	17	1	0	1.8	0.3	1034	11.1667	6.32	F	76-80	Cachexia/Dehydration	SP	46-50	26-30	11-15	0.444444	0.444444	0.111111	1	1	0	0	0	0	0	0	0.876236		0		0	3.99803		7.05655	0	2422.84		0	0.006
NND 89-SDG	1	0.0175439	0	0.596491	0.0175439	0	0.263158	0.0526316	0.0526316	0	15	1	1	0.411765	0.960784	1228	7.25	6.2	M	46-50	Sepsis	SP	36-40	6-10	1-5	0.571429	0.428571	0	1	1	0	0	0	0	0	0	3.29519	0	0	0	0	1.15985	9.91022	6.24524	0	46310.5		1
NND 26-VIG	1	0	0.0357143	0	0.0178571	0.0178571	0	0.214286	0.714286	0	5	0	0	0.1	0.375	1300	11.6667	6.21	F	46-50	Natural Cause	SP	21-25	21-25	11-15	1	0	0	1
NND 61-GWD	1	0	0	0	0.5	0.25	0	0.25	0	0	4	1	0	0	0.166667	1114	9.75	6.47	F	76-80	Unknown	PP	56-60	16-20	6-10				0	1	0	0	0	0	0	0	2.44101								0	984.874		0	1
NND 38-YUC	1	0.333333	0	0	0.333333	0	0	0.333333	0	0	3	1	0	0	0	1132	5.33333	6.59	F	81-85	Unknown	SP	16-20	61-65	46-50				0																0	939.302
NND 96-AMU	1	0.1	0	0	0	0.2	0	0.4	0.3			1	0	0.333333	0.333333	1310	35		F	71-75	Natural Cause	PP	21-25	51-55	26-30	0.333333	0.666667	0	1	1	0	0	0	0	0	1	2.90128	0		0		1.75123	3.16733
NND 37-BWC	1	0.05	0.15	0.05	0.35	0	0	0.1	0.3	0	4	1	0	0.272727	0.208333	1017	7	6.6	M	71-75	Natural Cause	PP	41-45	26-30	6-10	0	1	0	1	1	0	0	0	0	0	0	7.98118		0		0	1.62578		2.45875	0	1982.12	31.7554	1
NND 52-ZRE	1	0.0322581	0	0	0.129032	0.129032	0	0.612903	0.0967742	0	23	1	0	0.285714	0.222222	1360	4.41667		F	46-50	Natural Cause	SP	31-35	16-20	6-10	0.5	0.5	0	1	1	0	0	1	0	0	1			0		0	9.32531		38.3944					0
NND 91-SSN	1	0.0597015	0.0447761	0.119403	0.223881	0.238806	0.0447761	0.119403	0.149254	11	24	1	0	1.6	0.418367	1068	7.33333	6.33	M	41-45	Sepsis	PP	26-30	11-15	1-5	0.5	0.5	0	1	1	0	0	1	0	0	0	3.95843		1		0	1.56797		1.70667	1	7299.8	28.7729	1
NND 01-VLB	1	0	0.045977	0.241379	0.0344828	0.137931	0.287356	0.183908	0.0689655	1	18	1	1	0.423077	0.830769	1046	6	6.18	F	66-70	Unknown	SP	41-45	21-25	6-10	0.909091	0	0.0909091	1	1	0	0	1	1	1	1		1	1	0	0	4.34154	20.9724	2.04247					1
NND 16-UGO	1	0	0.0140845	0.0140845	0.0985915	0.309859	0.112676	0.126761	0.323944	1	23	1	1	1.08	0.525641	1315	8	6.26	M	46-50	Natural Cause	SP	21-25	21-25	1-5	0.481481	0.333333	0.185185	1																				0
NND 90-YEO	1	0	0	0.0243902	0.0243902	0.0487805	0	0.731707	0.170732	0	4	1	1	1	0.5	1125	6.33333	6.7	M	51-55	Sepsis	SP	21-25	31-35	6-10	0.636364	0.181818	0.181818	1	1	0	1	1	0	1	1	9.99206								0	678.162	44.086	0	1
NND 92-LYG	1	0	0	0.0571429	0.2	0	0.0571429	0.285714	0.4	6	18	1	1	0.0909091	0.363636	1295	7.91667	6.5	M	56-60	Euthanasia	SP	26-30	26-30	6-10	1	0	0	1																				0
NND 56-SCA	1	0	0	0	0.166667	0.0833333	0	0.5	0.25	0	2	1	0	0.166667	0.166667	1205	8.91667	7.35	F	36-40	Sepsis	SP	21-25	16-20	11-15	0	1	0	1																				0
NND 43-VRJ	1	0.0224719	0.0337079	0.011236	0.191011	0.269663	0.314607	0.123596	0.0337079	1	19	1	1	0.357143	0.566667	1225	9.25	6.88	M	61-65	Euthanasia	SP	26-30	31-35	16-20	0.6	0.4	0	1	1							21.6677												1
NND 98-UZH	1	0	0	0.2	0.2	0	0	0.6	0			1	0	0	0.5	1305	7.91667	6.85	F	86-90	Natural Cause	PP	61-65	21-25	21-25				0	0	0	0	0	0	0	0	12.9072												0
NND 82-SOM	1	0.0144928	0.0144928	0.0724638	0.0724638	0.217391	0.057971	0.362319	0.188406	6	19	0	1	1	0.548387	1060	10	6.5	F	76-80	Euthanasia	PP	46-50	26-30	11-15	0.571429	0.357143	0.0714286	1	1	0	0	0	0	0	0	3.84555		1		1	7.70799		10.7	1	868.791	30.7179	0	0.996
NND 43-DMI	1	0	0	0	0	0	0	0.958333	0.0416667	0	23	0	1	1.4		1157	9.25		F	66-70	Natural Cause	SP	21-25	41-45	21-25	0.428571	0.571429	0	1	1	0	0	0	0	0	1	1.43993												0
NND 87-JFX	1	0	0	0.178571	0	0	0	0.142857	0.678571	1	5	1	1	0	1	1255	7.25	7.18	F	81-85	Sepsis	SP	21-25	56-60	31-35				0	1	0	0	1	0	0	1	23.0808					0.542541			0	1146.36	26.6355	1	0
NND 30-KYV	1	0	0	0	0	0	0	0.428571	0.571429	0	2	1	0	0		1336	9	6.8	F	36-40	Natural Cause	Relapsing	31-35	6-10	6-10				0	0	0	1	1	0	0	0	7.22754								1	2038.4			0
NND 92-BGH	1	0	0	0	0.125	0	0	0.5	0.375	0	0	1	0	0.6	0	1167	8.41667	6.53	F	66-70	Natural Cause	PP	56-60	11-15	6-10	0.666667	0.333333	0	1	0	0	0	1	0	0	1	3.97887					3.76317			0	913.773	40.2357	0	0
NND 42-FEM	1	0	0.0149254	0.0149254	0.104478	0.283582	0.0746269	0.358209	0.149254	1	20	1	1	0.9	0.484848	1457	7.75	6.22	M	41-45	Natural Cause	PP	26-30	16-20	11-15	0.444444	0.222222	0.333333	1																				0
NND 35-MWE	1	0	0.0769231	0	0	0.307692	0.0769231	0.538462	0	0	4	0	0	0.285714	0.583333	1292	9.5	6.2	M	46-50	Unknown	PP	26-30	21-25	11-15	1	0	0	1																				0
NND 97-UFE	1	0	0.0196078	0.0196078	0.137255	0.156863	0	0.647059	0.0196078	2	20	0	0	0.5	0.323529	1383	12	6.06	M	41-45	Natural Cause	PP	26-30	16-20	6-10	0.727273	0.0909091	0.181818	1	1	0	0	0	0	0	0			1		0				0	1076.11	44.9074		0
NND 80-RTJ	1	0	0	0.03125	0.0625	0.0625	0.03125	0.34375	0.46875	0	10	1	0	0	0.5	1342	7.75	6.53	M	71-75	Euthanasia	SP	16-20	51-55					0	1	0	1	1	0	0	1	7.97802								0	1479.91	42.4924	0	1
NND 21-VMI	1	0.1	0	0	0.2	0.0666667	0.166667	0.4	0.0666667	0	2	0	0	0	0.375	1250	4.75	7.08	F	56-60	Euthanasia	SP	31-35	21-25	11-15				0	0	0	1	1	0	0	1	7.26526								0	776.178	42.1397	0
NND 58-GIM	1	0.387755	0.0816327	0.0816327	0.102041	0	0	0.142857	0.204082	2	17	1	0	1.83333	0.1875	1046	10.6667	6.4	F	66-70	Euthanasia	SP	26-30	41-45	26-30	0.136364	0.681818	0.181818	1	1	0	0	0	0	0	0	13.6751	0		0		0.659443	0.293135		1	2879.44	34.9259	1	0
NND 98-BHS	1	0	0.0923913	0.0326087	0.266304	0.255435	0.0434783	0.26087	0.048913	2	51	1	1	1.95455	0.362205	1216	10.25	5.92	M	41-45	Natural Cause	SP	21-25	21-25	11-15	0.372093	0.465116	0.162791	1																				0
NND 61-FMO	1	0	0.0707071	0.010101	0.040404	0.494949	0	0.313131	0.0707071	2	42	1	0	3.23077	0.47541	1099	8.66667	6.05	F	56-60	Sepsis	SP	26-30	26-30	1-5	0.380952	0.25	0.369048	1	1	0	0	1	0	0	0		0		0		3.1514	5.44318		1	1316.35			1.999
NND 03-BRK	1	0	0	0	0.101695	0	0	0.762712	0.135593	0	16	0	0	1.88889	0	1200	8.66667	6.44	F	56-60	Euthanasia		26-30	26-30	16-20	0.0294118	0.411765	0.558824	1	0	0	0	1	0	0	1			0		0				1	5316.93			1
NND 73-NQN	1	0	0.0714286	0	0.0714286	0	0	0.428571	0.428571	0	2	1	0	0.0588235	0.25	1229	7.58333		F	81-85	Euthanasia	Relapsing	31-35	46-50	6-10	0	0	1	1	0	0	0	0	0	0	0	4.05238												0.028
NND 56-LED	1	0.153846	0.269231	0	0	0	0	0.115385	0.461538	0	4	0	0	1.23077	0.318182	1019	8	6.21	M	71-75	Sepsis	SP	36-40	36-40	16-20	0	0.6875	0.3125	1	0	0	0	0	0	0	0									0	863.538			0.95
NND 90-FHK	1	0.25	0.136364	0.0227273	0	0.0909091	0	0.295455	0.204545	1	12	0	0	0.583333	0.272727	1288	10.1667	6.26	M	86-90	Natural Cause	SP	21-25	61-65	41-45	0.142857	0.714286	0.142857	1	0	0	0	0	0	0	0		0		0		3.03334	6.23723		1	2561.07			0.951
NND 51-SOG	1	0.05	0.1	0	0.25	0	0	0.35	0.25	1	6	1	0	0.571429	0.125	1173	7.91667	6.48	F	76-80	Euthanasia	SP	36-40	36-40	31-35	0	0.875	0.125	1	0	0	0	0	0	0	1	2.40687					1.62132		2.43051	0	5172.32			0
NND 21-ZGW	1	0	0.025641	0.025641	0.025641	0.128205	0.102564	0.25641	0.435897	1	17	0	0	1	0.666667	1413	9.83333	5.98	M	56-60	Cachexia/Dehydration	SP	41-45	11-15	1-5	0.222222	0.333333	0.444444	1	0	0	0	0	0	0	0	2.37993		0		0	0.627193		3.25869	0	977.713	34.2593	1	0
NND 90-MXL	1	0	0	0	1	0	0	0	0	0	1	0	0	0	0	1396	7.83333	6.4	M	81-85	Natural Cause	PP	61-65	21-25					0	1	0	0	0	0	0	0													0
NND 95-RDA	1	0	0	0	0.125	0	0	0.75	0.125	1	14	1	0	0.0666667	0	1346	10.25	6.43	F	71-75	Natural Cause	PP	46-50	21-25	6-10	0	1	0	1	0	0	0	0	0	0	0	3.73784		0		0	0.384504		1.9823	1	17798.1	26.601	1
NND 67-STZ	1	0.0104167	0.0104167	0.239583	0.354167	0.197917	0.125	0.03125	0.03125	2	28	1	1	1.15	0.5	1164	10.6667	6.48	F	56-60	Euthanasia	SP	51-55	6-10	1-5	0.304348	0.608696	0.0869565	1	1	0	1	1	0	1	1		1	1	0	0	1.93801	2.57989	0.676448	0	13387.5			0
NND 45-UVY	1	0.120482	0.204819	0.325301	0.120482	0.108434	0.0843373	0.0120482	0.0240964	2	17	1	1	0.647059	0.5875	1420	8.25	6.39	M	51-55	Euthanasia	PP	36-40	11-15	6-10	0.545455	0.454545	0	1		0	1	1	1	0	1	6.5562								0	1496.69			1
NND 78-FIR	1	0.057971	0.0869565	0.231884	0.173913	0.202899	0.217391	0.0144928	0.0144928	7	17	1	1	0.5	0.61194						Euthanasia	SP		16-20	6-10	0.5	0.25	0.25	1																				0
NND 76-LIK	1	0	0	0.14	0.14	0	0.04	0.36	0.32	0	18	1	1	1.14286	0.5625	1160	10	6.38	M	51-55	Euthanasia	SP	26-30	21-25	11-15	0.125	0.625	0.25	1	1	0	0	0	1	0	0	11.4								1	7821.86	36.751
NND 24-WLW	1	0.275862	0.241379	0.183908	0.0574713	0.0344828	0.172414	0	0.0344828	14	36	1	1	1.54545	0.511905	1462	9.58333	6.45	F	66-70	Euthanasia	PP	31-35	31-35	<1	0	0.411765	0.588235	1	1	0	0	1	1	1	1		1		1		8.22927	29.8682		1	13768.5	32.4074		0
NND 41-RXY	1	0.104478	0.0298507	0.0149254	0.313433	0.343284	0.0298507	0.134328	0.0298507	4	23	0	0	2.76471	0.276786	1290	8.41667	6.16	F	56-60	Natural Cause	SP	21-25	31-35	1-5	0.255319	0.234043	0.510638	1	1	0	0	0	0	0	0		0		0					0	741.76	50.1071		0
NND 54-ZAH	1	0	0	0.047619	0.47619	0.190476	0	0.190476	0.0952381	2	7	0	0	1.0625	0.2	1174	12.5833		F	61-65	Cachexia/Dehydration	PP	36-40	21-25	1-5	0	0.470588	0.529412	1																				0.999
NND 15-THT	1	0.25	0.4	0.1	0.05	0.05	0.025	0.125	0	18	16	1	0	5.25	0.4	1439	7.5	6.49	M	61-65	Euthanasia	SP	26-30	31-35	31-35	0.0952381	0.285714	0.619048	1	1	0	0	1	1	1	1	19.3013	1		1		11.2111	58.9443						0
NND 31-OWI	1	0	0.0909091	0	0.0909091	0.272727	0.0909091	0.272727	0.181818	0	2	0	0	0.0833333	0.5	1219	10.1667	7.1	M	56-60		Relapsing	36-40	16-20	11-15	0	0	1	1	0	0	0	0	0	0	0	3.97824		0		0	7.59582		19.9407					0
NND 22-OMD	1	0.136364	0.0454545	0	0	0	0	0.318182	0.5	0	8	0	0	1.625	0.125	995	7.08333	6.32	F	71-75	Cachexia/Dehydration	SP	36-40	31-35	11-15	0	0.384615	0.615385	1	0	0	0	1	0	0	1	7.64129												0
NND 39-JDQ	1	0.333333	0.111111	0.0277778	0.0833333	0.138889	0	0.194444	0.111111	3	10	1	0	1.54545	0.22	1110	11		M	66-70	Natural Cause	Relapsing	26-30	36-40	21-25	0.117647	0.882353	0	1	1	0	0	0	0	0	1	1.29885								1	685.928	48.9418	0	1
NND 87-RNR	1	0.28	0.24	0	0.04	0.16	0	0.2	0.08	3	9	1	0	0.222222	0.277778	1308	8.75	6.4	M	71-75	Sepsis	SP	21-25	51-55	31-35	0.5	0.5	0	1	1	0	0	0	0	0	0	2.76071								1	1441.73	43.6406	0	0
NND 46-SPS	1	0	0	0.545455	0.0909091	0.0909091	0.0909091	0	0.181818	3	5	1	0	0	0.833333	1178	10.75	6.73	F	66-70	Natural Cause	Relapsing	46-50	16-20	6-10				0	0	0	0	0	0	0	0	1.00444	1	1	0	0				0	3115.49	42.6852	0	0
NND 59-DQI	1	0.015625	0.09375	0.03125	0.09375	0.171875	0.046875	0.40625	0.140625	5	37	1	0	2.64706	0.465517	961	9.33333	6.27	F	51-55	Natural Cause	PP	21-25	31-35	6-10	0.177778	0.622222	0.2	1	1	0	0	0	0	0	0		0		0		8.21199	24.335		0	354.151			0
NND 57-VGT	1	0.166667	0.0277778	0	0.25	0.166667	0.0555556	0.25	0.0833333	5	23	1	0	0.125	0.229167	1209	9.75	6.42	M	76-80	Cachexia/Dehydration	SP	31-35	41-45	6-10	1	0	0	1	0	0	0	1	0	0	0			0		0	11.7466		20.5385	1	5407.82			0.958
NND 82-JKX	1	0	0	0	0	0	0	0.25	0.75	0	8	0	1	0		1205	9.75	6.6	F	51-55	Unknown	Relapsing	26-30	26-30	16-20				0	0	0	1	0	0	0	0	2.01125								0	1158.59			0
NND 73-VRA	1	0.171429	0.0857143	0.0571429	0.314286	0.0285714	0.0857143	0.228571	0.0285714	2	18	1	0	0.461538	0.269231	1425	10.8333	6.26	M	51-55	Euthanasia	SP	26-30	26-30	21-25	0	0.833333	0.166667	1	0	0	1	1	0	1	1		0	0	1	0				0	757.042			0
NND 38-FDI	1	0.111111	0	0	0	0	0	0.111111	0.777778	1	1	1	0	0.846154	0	955	9.58333	6.02	F	81-85	Natural Cause	PP	46-50	31-35	16-20	0	0.909091	0.0909091	1	0	0	0	1	0	0	1	0.904438								1	1436.88	47.4616	0	1
NND 93-MWN	1	0.5	0	0	0.166667	0	0	0.166667	0.166667	4	5	0	0	0.615385	0	1299	8.75	6.41	M	76-80	Euthanasia	SP	41-45	31-35	16-20	0	0.5	0.5	1	0	0	0	0	0	0	0	6.89792								0	787.776			0
NND 24-KQU	1	0.0454545	0.136364	0.204545	0.0454545	0	0	0.295455	0.272727	7	18	1	1	1.63636	0.631579	1230	4.58333	6.26	F	81-85	Natural Cause	Relapsing	46-50	31-35	6-10	0.222222	0.333333	0.444444	1	0															1	7855.35			0
NND 71-ONZ	1	0.0833333	0.0833333	0	0.0833333	0	0	0.416667	0.333333	5	5	1	0	0.666667	0.166667	1035	10	6.4	F	91-95	Cachexia/Dehydration	SP	41-45	51-55	31-35	0.166667	0.333333	0.5	1																				0
NND 53-YEH	1	0	0	0	0.186441	0.0847458	0	0.728814	0	0	28	0	0	5.38462	0.15625	944	9.25		M	56-60	Natural Cause	SP	26-30	31-35		0.314286	0.442857	0.242857	1		0	0	0	0	0	0			0		0	2.83425		7.94254					0
NND 92-PWD	1	0.0277778	0.222222	0	0.0277778	0.25	0	0.277778	0.194444	3	3	0	0	1.2	0.447368	1194	8.25	6.41	M	61-65	Cachexia/Dehydration	SP	36-40	26-30	16-20	0.555556	0.333333	0.111111	1	0	0	0	0	0	1	0			0		0	8.74294		15.1153	0	606.399			0
NND 16-HGR	1	0	0	0	0.0961538	0	0	0.634615	0.269231	0	13	0	0	1.0625	0	1303	10.75	6.5	M	56-60	Euthanasia	PP	46-50	11-15	1-5	0	0.705882	0.294118	1																				0
NND 28-DMG	1	0	0	0	0	0	0	0.666667	0.333333	0	5	0	1	1.18182		1273	7.5	6.55	M	56-60	Natural Cause	Relapsing	26-30	31-35	6-10	0.230769	0.692308	0.0769231	1	0	0	0	0	0	0	0	2.04806								0	522.09	41.3194	0	1
NND 85-UWB	1	0	0.113636	0.0227273	0.25	0.159091	0.0454545	0.318182	0.0909091	1	14	0	0	1.91667	0.346154	1245	9.58333	6.44	M	56-60	Sepsis	PP	21-25	31-35	11-15	0.0434783	0.73913	0.217391	1	1	0	0	1	0	0	0	2.95119	0	0	0	0	6.02528	1.24762	10.9204	0	1779.38		1	0
NND 92-XXY	1	0.355263	0.236842	0.118421	0.0657895	0	0.0131579	0.171053	0.0394737	14	18	1	1	1.70588	0.316667	1220	7.25	6.81	F	51-55	Euthanasia	SP	36-40	16-20	6-10	0	0.482759	0.517241	1	1	0	0	0	0	0	1		1		1		25.2994	55.4637		0	2990.17	45.6604	0	0.995
NND 75-LSA	1	0.211765	0.0823529	0.0235294	0.129412	0.0117647	0.0117647	0.341176	0.188235	11	31	1	0	0.75	0.175	1290	6.66667	6.54	M	51-55	Euthanasia	PP	21-25	26-30	21-25	0.777778	0	0.222222	1	1	0	0	0	0	0	0	1.135	0		0		8.26409	16.4495		0	446.444			0
NND 75-FQL	1	0.5	0.0714286	0.0714286	0.0714286	0	0	0.142857	0.142857	12	11	1	0	0.230769	0.15	1063	9.5	5.92	F	86-90	Cachexia/Dehydration	PP	66-70	16-20		0	1	0	1	0	0	0	0	0	0	0	0								1	2396.64	38.9976		0
NND 36-BTW	1	0.0178571	0.0357143	0	0.428571	0.142857	0.0178571	0.303571	0.0535714	2	26	1	0	2.25	0.166667	1183	11.8333	6.1	F	46-50	Natural Cause	SP	26-30	21-25	1-5	0.377778	0.444444	0.177778	1	1	0	0	1	0	0	1			0		0	2.30135		4.56595					0
NND 10-RVR	1	0	0	0	0.0625	0.1875	0	0.25	0.5	0	3	0	0	0.4	0.375	1145	8.16667	6.09	F	61-65	Natural Cause	SP	16-20	41-45	36-40	0.5	0.5	0	1																				0
NND 12-UPJ	1	0.1	0.233333	0.0666667	0.266667	0.133333	0.0333333	0.1	0.0666667	3	3	1	0	0.333333	0.34	1454	10.25	6.8	M	56-60	Sepsis	PP	31-35	21-25	6-10	0	0.75	0.25	1										0		0	2.56549		12.4627					0.995
NND 62-FLM	1	0.111111	0.222222	0.222222	0	0	0	0.333333	0.111111	0	3	1	1	0.1	0.6	1120	10.5	6.42	F	56-60	Euthanasia	SP	31-35	21-25	16-20	0	1	0	1	0	0	0	1	0	0	1		1		0		31.1208	89.9838		1	7210.67			1.008
NND 36-GXO	1	0.08	0.04	0.06	0.32	0.1	0.04	0.3	0.06	4	22	1	0	0.6875	0.265625	1230	9.75	6.6	F	51-55	Euthanasia	PP	16-20	31-35	21-25	0	0.636364	0.363636	1																				0
NND 73-KFZ	1	0.2	0.2	0.075	0.2	0.175	0.05	0.1	0	5	16	1	0	0.692308	0.347222	1120	10.3333	6.37	F	<36	Euthanasia	SP	21-25		6-10	0.777778	0.222222	0	1	1	1	1	1	0	1	0			1		1	8.93103		12.8819	0	1949.02			0
NND 29-RQQ	1	0.0625	0.3125	0.125	0.0625	0	0.0625	0.125	0.25	0	6	1	0	2	0.55						Euthanasia					0.181818	0.272727	0.545455	1																				0.566
NND 58-ZVW	1	0	0	0.0625	0.25	0	0.0625	0.3125	0.3125	3	9	0	0	0.25	0.333333		6.91667	6.51	M	66-70	Natural Cause	PP	46-50	16-20	1-5	0.5	0.5	0	1																				0
NND 71-DNF	1	0.309524	0.103175	0.00793651	0.0873016	0.0238095	0.00793651	0.190476	0.269841	7	40	1	0	3.65	0.147059	975	7.83333	6.4	F	71-75	Euthanasia	SP	21-25	46-50	26-30	0.109589	0.39726	0.493151	1	0	0	0	1	0	0	1	0					25.3474			0	585.955	39.1667		0.992
NND 99-YEI	1	0.125	0	0	0	0	0	0.5	0.375	3	2	1	1	0.375	0						Euthanasia					0	0.666667	0.333333	1
NND 87-LQR	1	0.294118	0	0	0.323529	0.0882353	0.0294118	0.264706	0	1	30	1	0	0.666667	0.1						Euthanasia					1	0	0	1																				0
NND 07-NBF	1	0.169492	0.0338983	0	0.355932	0.186441	0	0.254237	0	4	29	0	0	2.25	0.147727	1145	10.6667	6.76	F	56-60	Euthanasia	SP	26-30		16-20	0.185185	0.407407	0.407407	1	1	0	0	0	0	0	0	2.74341		0		0	2.20399		12.1021	0	1098.17	40.2794		0
NND 71-VLT	1	0.0416667	0	0.0416667	0.75	0.0416667	0	0.0833333	0.0416667	0	10	0	0	3.42857	0.0714286	1190	7.5	6.4	F	56-60	Euthanasia	SP	21-25		26-30	0.166667	0.416667	0.416667	1	1	0	0	0	0	0	1									0	2840.31			0.969
NND 29-DGA	1	0.057971	0.057971	0.115942	0.188406	0.246377	0.188406	0.130435	0.0144928	6	30	1	0	3.1	0.533898	1120	9.41667	6.61	F	51-55	Natural Cause	SP	26-30	26-30	6-10	0.129032	0.483871	0.387097	1	1	0	1	1	1	1	1		1		0		10.7439	35.1538	36.3034	1	4426.92			1
NND 01-BDH	1	0	0	0	0	0	0	0.714286	0.285714	0	0	0	0			982	9.33333	6.26	F	66-70	Euthanasia	SP	36-40		6-10	0.166667	0.583333	0.25	1	0	0	0	1	0	1	1	2.93866								1	591.067	33.8129		0
NND 89-BWR	1	0.0555556	0.0555556	0	0.0555556	0.277778	0	0.388889	0.166667	3	0	0	0	0.5	0.375	1465	8.08333	6.7	M	81-85	Natural Cause		36-40		21-25	0.4	0.2	0.4	1	0	0	0	1	0	0	0	1.82907		0	1	1				1	2272.12	60.9337		0.998
NND 41-DGH	1	0.0869565	0.0434783	0.304348	0.173913	0.130435	0.0869565	0.173913	0	7	16	1	0	3.3	0.578947	1130	9.08333	6.62	F	46-50	Euthanasia	SP	31-35	16-20	6-10	0.0606061	0.575758	0.363636	1	1	0	0	1	0	0	0		1		0		4.9713	19.2398		0	4206.88			1
NND 46-TFQ	1	0.0833333	0.0416667	0.166667	0.125	0.208333	0.0416667	0.0833333	0.25	4	7	0	0	2.2	0.5	1275	14	6.63	F	71-75	Natural Cause	PP	56-60	16-20	16-20	0.727273	0.0909091	0.181818	1	1	0	1	0	0	0	0	0.11305												0
NND 62-KBC	1	0.0434783	0.108696	0.23913	0.195652	0.0434783	0.130435	0.173913	0.0652174	10	8	1	0	1	0.585714	1420	10.8333	6.55	M	46-50	Euthanasia	SP				0.25	0.583333	0.166667	1	1	1	1	1	1	0	1									0	3012.89			1
NND 39-XBS	1	0.263158	0	0	0.157895	0.0526316	0	0.315789	0.210526	5	14	1	0	1	0.0555556	1140	10.0833	6.63	F	76-80	Cachexia/Dehydration	PP	51-55	26-30	1-5	0.333333	0.333333	0.333333	1	0	0	0	1	0	0	1	0.367073								0	2748.36	43.2933		0
NND 07-NDE	1	0	0.030303	0.181818	0.0909091	0.151515	0.151515	0.242424	0.151515			0	0	1.33333	0.7		9.75	6.16	F	46-50	Euthanasia	SP	41-45	6-10	1-5	0.416667	0.333333	0.25	1																				0
NND 15-GSU	1	0	0.133333	0.266667	0	0	0	0.6	0	3	1	0	0	1.6	0.833333	1175	7.5	5.77	M	81-85	Natural Cause					0.0625	0.8125	0.125	1	0	0	0	0	0	0	0	3.17522												0
NND 36-ZOB	1	0.0714286	0.0714286	0.0714286	0.285714	0.171429	0.128571	0.2	0	4	40	1	0	2.38889	0.401786	1160	8.58333	5.78	F	46-50	Natural Cause	SP	16-20	26-30	1-5	0.162791	0.348837	0.488372	1		1	1	1	0	0	0									0	612.928			0
NND 37-MDR	1	0	0	0	0.03125	0	0	0.4375	0.53125	0	8	1	0	0.363636	0		8.58333	6.46	F	81-85	Euthanasia	SP	21-25	56-60		0	0	1	1																				1
NND 12-LBR	1	0	0	0.4	0	0	0.2	0	0.4	7	5	1	0	0	1	1285	8.81667	6.67	M	56-60	Euthanasia	SP	41-45	16-20					0																				0.995
NND 17-PTJ	1	0.0810811	0	0.256757	0.216216	0	0.189189	0.22973	0.027027	1	32	0	0	2.5	0.6	1275	6.58333	6.29	M	46-50	Cachexia/Dehydration	SP	31-35	16-20	6-10	0.377778	0.2	0.422222	1																				0
NND 39-PGL	1	0.302326	0	0	0.162791	0.0465116	0.0232558	0.44186	0.0232558	5	29	1	0	2.8	0.0869565	862	6.41667	6.86	F	61-65	Euthanasia	SP	16-20	41-45	31-35	0	0.25	0.75	1																				0
NND 40-JYN	1	0	0	0	0.117647	0.0294118	0	0.852941	0	0	31	1	0	2	0.1	1260	9.75	6.3	F	66-70	Natural Cause	PP	41-45	21-25	1-5	0	0.416667	0.583333	1																				0.982
NND 29-IRN	1	0.0588235	0	0.0294118	0.0294118	0.0294118	0	0.294118	0.558824	0	21	1	0	1.5	0.3	1230	8.66667	6.64	F	51-55	Euthanasia	PP	21-25	26-30	<1	0.166667	0.0833333	0.75	1																				0
NND 26-CGB	1	0.0666667	0.0666667	0	0	0	0	0.533333	0.333333	0	8	1	0	0.4	0.25	940	10.5	6.77	F	71-75	Sepsis	SP	46-50	21-25	1-5	0.5	0	0.5	1																				0
NND 27-HKW	1	0	0	0.0666667	0.0333333	0.0333333	0.0333333	0.766667	0.0666667	1	12	1	0	2.42857	0.7	1120	10.75	6.08	F	61-65	Natural Cause		46-50	16-20		0	0.117647	0.882353	1																				1
NND 35-XXB	1	0.0851064	0	0.0851064	0.212766	0	0.276596	0.319149	0.0212766	0	10	1	0	2	0.548387	1080	8.5	6.34	F	46-50	Euthanasia	PP	21-25	21-25	<1	0.318182	0.227273	0.454545	1																				0
NND 62-VAB	1	0.0222222	0	0.422222	0.0444444	0	0.2	0.244444	0.0666667	0	17	1	0	1.76923	0.903226	1130	10.9167	5.9	F	61-65	Sepsis	PP	46-50	11-15	6-10	0.130435	0.173913	0.695652	1																				1.992
NND 03-AZH	1	0.2	0.04	0.36	0.12	0	0.16	0.08	0.04	6	9	1	0	1.33333	0.613636	1340	8.5	6.26	F	36-40	Natural Cause	SP	31-35	6-10	1-5	0.3125	0.3125	0.375	1																				0
NND 63-BSO	1	0.117647	0.117647	0.0588235	0.0588235	0	0	0.411765	0.235294	2	8	1	0	0.8	0.333333	1230	7.08333	6.6	F	71-75	Euthanasia	PP	41-45	26-30	11-15	0	0.25	0.75	1																				0
NND 55-LPB	1	0.151515	0.030303	0	0.757576	0	0.030303	0	0.030303	5	24	1	0	1.33333	0.046875	1125	8.83333	6.58	F	56-60	Euthanasia	SP	31-35	26-30	1-5	0	0.25	0.75	1																				0.998
NND 41-RAW	1	0	0	0	0.117647	0	0.0588235	0.529412	0.294118	1	13	0	0	0.333333	0.333333	1265	8.33333	6.5	F	76-80	Natural Cause		46-50	26-30	6-10	0	1	0	1																				0.999
NND 48-FPK	1	0.027027	0	0	0.378378	0.027027	0.324324	0.162162	0.0810811	0	13	1	0	0.4	0.446429	1290	10.75		M	56-60	Sepsis	SP	16-20	36-40	11-15	0.75	0.25	0	1																				0
NND 85-KXM	1	0.0322581	0	0.0967742	0.225806	0.0322581	0.129032	0.419355	0.0645161	0	23	0	0	3.45455	0.46875	1034	9.58333	6.66	F	51-55	Natural Cause		36-40	16-20		0.131579	0.289474	0.578947	1																				0.002
NND 33-VEI	1	0.189474	0.0210526	0.0631579	0.263158	0.0526316	0.178947	0.210526	0.0210526	1	57	0	0	5.42105	0.363014	1175	9.33333	6.08	F	46-50	Natural Cause	SP	21-25	21-25		0.0291262	0.252427	0.718447	1																				0
NND 81-VFL	1	0.35	0.05	0	0.15	0	0	0.45	0	0	10	1	0	0.8	0.0454545	1305	9.41667	6.48	M	71-75	Natural Cause	PP	61-65	11-15	<1	0	0.5	0.5	1																				0
NND 83-WAE	1	0.142857	0.0285714	0.0571429	0.142857	0.0285714	0	0.514286	0.0857143	0	14	0	0	2	0.214286	1180	7.33333	7.35	F	81-85	Cachexia/Dehydration		56-60	21-25	16-20	0	0.625	0.375	1																				0
NND 50-CHM	1	0.227273	0.0454545	0	0.318182	0	0	0.363636	0.0454545	3	7	1	0	0.866667	0.0384615	1160	8.83333	6.2	M	76-80	Cachexia/Dehydration	SP	36-40	36-40		0.230769	0.307692	0.461538	1																				0
NND 48-IHQ	1	0.190476	0.047619	0	0.0952381	0.0714286	0	0.357143	0.238095	6	13	1	0	1	0.147059	1120	8.5	6.3	M	66-70	Natural Cause	SP	36-40	26-30	16-20	0.125	0.75	0.125	1																				0.999
NND 85-LMC	1	0.2	0	0	0.2	0	0.2	0.2	0.2	3	4	1	1	0.5	0.333333	1583	9.08333		M	71-75	Euthanasia	PP	31-35	41-45	31-35	0.5	0.5	0	1																				0
NND 68-QZU	1	0.125	0	0	0.0416667	0	0	0.375	0.458333	0	21	1	0	0.285714	0	1085	10.3333	6.56	F	61-65	Natural Cause		26-30	36-40	11-15	0	0.5	0.5	1
NND 48-JPW	1	0.25	0	0	0.05	0.05	0	0.6	0.05	2	12	0	0	2	0.0714286	1185	9.5	6.5	M	61-65	Euthanasia	SP	26-30	36-40	6-10	0.0714286	0.571429	0.357143	1																				0
NND 36-YPU	1	0.111111	0.111111	0.037037	0.240741	0.203704	0.222222	0.0740741	0	5	10	1	1	1.26667	0.45	1305	9.16667	6.87	F	51-55	Euthanasia	SP	31-35	16-20		0.105263	0.263158	0.631579	1																				1.999
NND 18-IGU	1	0.24	0.02	0	0.32	0.06	0	0.34	0.02	2	26	1	0	1.57143	0.0625	1390	9.41667	7.22	M	66-70	Euthanasia	SP	31-35	36-40	26-30	0	0.409091	0.590909	1																				0
NND 14-SBB	1	0.540984	0.0327869	0	0.245902	0.0491803	0	0.0819672	0.0491803	1	16	1	0	2.23077	0.0471698	1220	9.33333		F	66-70	Sepsis		41-45	21-25		0.103448	0.344828	0.551724	1																				0
NND 89-SDV	1	0.0925926	0.0740741	0.185185	0.203704	0.037037	0.351852	0.0555556	0	8	16	1	0	1.71429	0.627451	1080	10.8333	5.95	F	61-65	Natural Cause	SP	36-40	21-25		0.333333	0.25	0.416667	1
NND 14-FCK	1	0.0952381	0.047619	0	0.190476	0	0	0.666667	0	2	7	1	0	2.42857	0.0714286	1310	5.75	6.62	F	66-70	Euthanasia	SP	51-55	16-20	6-10	0.0588235	0.529412	0.411765	1																				0
NND 71-KTR	1	0.28	0.12	0.04	0.28	0.04	0	0.2	0.04	1	11	1	0	0.5	0.157895	1235	7.91667	6.4	M	66-70	Euthanasia	PP	56-60	11-15	1-5	0	0.5	0.5	1																				0
NND 32-PXT	1	0.0612245	0	0	0.387755	0.204082	0.0816327	0.204082	0.0612245	2	22	1	0	2.15385	0.25	1080	11.4167	6.8	F	66-70	Natural Cause	SP	36-40	26-30	6-10	0.178571	0.107143	0.714286	1																				1
NND 83-GND	1	0.222222	0	0.111111	0	0	0	0.555556	0.111111	0	6	1	1	0.142857	0.333333	1375	9.5	6.9	F	51-55	Euthanasia	PP	21-25	26-30	26-30	0	1	0	1																				0
NND 86-FHT	1	0	0	0	0	0	0	1	0	2	1	1	0	0.25		1085	9.16667	6.24	M	71-75	Natural Cause	SP	16-20	51-55	16-20	0	0	1	1																				0
NND 76-JKI	1	0	0	0	0.0909091	0.0909091	0	0.636364	0.181818	2	12	1	0	2.66667	0.25	1045	7.66667	6.54	F	81-85	Natural Cause	PP	46-50	31-35	21-25	0	0.166667	0.833333	1																				0
NND 70-VDY	1	0.123077	0.138462	0.0615385	0.2	0.107692	0.138462	0.2	0.0307692	9	25	1	1	2.13043	0.42	1245	6.25	6.6	M	56-60	Natural Cause	PP	36-40	16-20	1-5	0.102041	0.163265	0.734694	1																				0
NND 34-BDT	1	0.227273	0	0	0.409091	0	0	0.363636	0	8	15	1	1	4	0						Euthanasia					0.03125	0.46875	0.5	1																				0
NND 50-HFV	1	0	0.142857	0	0.047619	0.0952381	0.285714	0.238095	0.190476	2	8	1	0	0.8	0.708333						Cachexia/Dehydration					0.25	0.5	0.25	1																				0
NND 52-III	1	0	0.0169492	0	0.0677966	0.0677966	0	0.542373	0.305085	14	22	1	1	0.666667	0.277778						Sepsis					0	1	0	1																				1
NND 85-NCI	1	0.242424	0.030303	0.0454545	0.318182	0.0151515	0.0757576	0.227273	0.0454545	10	10	1	1	2.18182	0.197917						Euthanasia					0.270833	0.395833	0.333333	1																				0.994
NND 22-UNF	1	0.125	0	0	0.125	0	0	0.625	0.125	2	9	1	1	0	0														0
NND 73-UIJ	1	0	0	0.0169492	0.152542	0.0847458	0.101695	0.322034	0.322034	16	9	1	0	1.86667	0.452381						Euthanasia					0.142857	0.357143	0.5	1																				0
NND 90-LGJ	1	0.125	0.25	0	0.125	0	0	0.375	0.125	3	5	1	1	0.166667	0.25											0	0	1	1
NND 44-CWI	0	0.352941	0	0	0.0588235	0	0	0.294118	0.294118	49	12	1	1	0.75	0						Natural Cause	SP		21-25	1-5	0.444444	0.444444	0.111111	1																				1
NND 56-MSF	0	0.0862069	0.0344828	0.396552	0.0948276	0.0603448	0.258621	0.0431034	0.0258621	3	71	0	0	2.09677	0.75463	1337	11	6.23	M	51-55	Natural Cause	SP				0.184615	0.353846	0.461538	1																				0
[truncated: 3 more columns]
