# Supplementary material for: Disentangling the heterogeneity of multiple sclerosis through identification of independent neuropathological dimensions
Source: Acta Neuropathol. 2024 May 21;147(1):90. doi: 10.1007/s00401-024-02742-w (PMC11108935; doi:10.1007/s00401-024-02742-w)
Supplement: Supplementary file 3 — Online Resource 3:.xlsx file with (ranked & unranked) scores of NBB MS donors on the dimensions. (XLSX 27 KB) [file 401_2024_2742_MOESM3_ESM.xlsx]

## Sheet: Blad1
Online Resource 3: ranked & unranked scores of NBB MS donors on the three independent dimensions
Article title: Disentangling the heterogeneity of multiple sclerosis through identification of independent neuropathological dimensions
Journal name: Acta Neuropathologica
Author names: Alyse de Boer, Aletta M.R. van den Bosch, Nienke J. Mekkes, Nina Fransen, Ekaterina Dagkesamanskaia, Eric Hoekstra, Jörg Hamann, Joost Smolders, Inge Huitinga, Inge R. Holtman
Corresponding author: Inge R. Holtman; Section Molecular Neurobiology, Department of Biomedical Sciences, University Medical Center Groningen, University of Groningen, Groningen, The Netherlands; The Netherlands Brain Bank, Netherlands Institute for Neuroscience, Amsterdam, The Netherlands; i.r.holtman@umcg.nl
The column 'NND_identifier' contains the NND donor identifiers, the columns 'Score_dim_' the raw scores of the donors on dimensions 1-3, and the columns 'Rank_dim_' the ranked scores on dimensions 1-3, with ties assigned averaged ranks.
NBB = Netherlands Brain Bank, MS = multiple sclerosis, NND = Netherlands Neurogenomics Database, dim = dimension
NND_identifier	Score_dim_1	Score_dim_2	Score_dim_3	Rank_dim_1	Rank_dim_2	Rank_dim_3
NND 15-KQZ	-0.272325	0.751513	-0.879169	110	160	48
NND 01-THD	1.70833	-1.64571	-1.61167	192	15	25
NND 09-RVD	-0.445748	-1.4575	-0.17816	97	33	104
NND 57-WSF	0.279606	0.293224	-0.0847555	135	142	114
NND 96-TRN	1.41219	-2.19763	-1.51903	178	5	29
NND 97-FWN	1.10285	-1.54334	-0.5616	166	25	70
NND 25-EGJ	-0.144192	-0.958827	1.86569	114	55	205
NND 79-AWX	0.587237	-0.0880973	0.472324	143	126	143
NND 79-BRZ	-0.363563	-1.0545	0.686286	104	52	160
NND 07-IYD	-1.4457	-0.880552	1.50149	48	62	195
NND 92-TZJ	-0.787169	-0.796614	1.52838	82	71	197
NND 40-VAV	0.657937	2.1824	-1.44264	150	212	33
NND 43-WFC	0.908235	1.01584	1.51874	160	171	196
NND 17-EZZ	2.77779	0.735927	-2.44247	212	159	7
NND 29-EAA	1.60472	-1.11367	0.176301	186	49	129
NND 46-MYN	1.22367	-0.552332	-2.80243	174	90	5
NND 52-QIF	-1.11765	2.19107	-1.13246	68	213	44
NND 00-VLX	-0.296469	0.792743	-2.1108	108	164	14
NND 30-LRC	3.01559	-1.39367	1.36779	217	36	192
NND 31-SLY	1.90266	-1.43332	0.781266	199	35	167
NND 94-QZO	-2.66586	-0.258706	-0.571545	4	111	68
NND 18-FAY	-1.53623	0.0282229	-1.65797	45	133	24
NND 95-SNC	-1.42179	-0.194884	-0.145755	50	122	109
NND 99-TBD	1.82353	-0.224403	-0.769245	194	117	53
NND 05-DOK	-1.53789	-0.312931	-0.154603	43	101	107
NND 80-KJE	-2.60689	-0.684291	-1.19629	6	80	39
NND 86-NST	0.608004	-1.07887	2.08718	146	50	215
NND 57-QNC	3.14712	-1.5463	-2.70688	220	24	6
NND 36-EGH	1.63413	-1.44449	-2.32627	187	34	9
NND 53-BKW	-0.371862	-0.298453	0.211832	103	105	131
NND 66-OAQ	1.1602	-1.90794	1.04206	169	8	177
NND 03-HPZ	0.0302603	-0.676686	0.500098	120.5	82.5	147.5
NND 97-EYP	-2.43671	-0.243211	-0.43717	9	115	82
NND 52-WVT	2.45245	-2.44855	0.72919	208	2	164
NND 25-LOK	-1.8471	-0.952103	0.0930071	31	56	125
NND 21-XXC	-1.53789	-0.312931	-0.154603	43	101	107
NND 45-DAN	-0.445345	-0.586578	-1.15989	98	88	43
NND 23-RNQ	-2.59145	-0.870302	-0.00263285	7	64	121
NND 43-OHC	-1.32703	-1.56668	0.754865	58	20	165
NND 35-EKQ	2.95414	-2.39215	-1.69266	215	4	22
NND 96-OCV	-1.1379	0.84804	-0.348036	66	166	87
NND 02-WPG	-0.813889	-0.927179	1.64404	81	57	199
NND 59-ZJP	-1.84996	-0.450771	-1.50643	30	94	30
NND 47-UDE	0.52812	0.856497	2.06737	140	167	212
NND 62-XLN	-2.49597	-0.771945	-0.433482	8	74	84
NND 37-RVE	-0.0403795	0.100391	2.30479	117	136	220
NND 43-EMP	0.989643	-1.23369	2.12954	164	41	216
NND 68-RGI	1.84245	2.59058	-2.29797	196	220	10
NND 73-HCR	0.308271	-0.685179	-0.499531	136	79	77
NND 14-AVS	2.30253	-0.803296	-0.561917	206	69	69
NND 56-GNH	2.36297	-1.55424	-0.46618	207	22	81
NND 28-ZEG	-0.734044	2.32586	-1.12733	86	216	45
NND 91-XLR	-1.14021	1.25017	0.536512	65	183	156
NND 72-GZZ	-2.42541	0.636673	0.531964	11	154	155
NND 48-KCB	-1.30915	-0.256786	1.2012	60	112	186
NND 71-KDZ	1.29735	0.0904991	-2.43798	175	135	8
NND 31-LJI	-1.5403	1.22758	0.693347	41	182	161
NND 71-BYU	1.66584	-0.0366018	-1.42038	189	132	34
NND 99-CTM	2.15164	-1.50547	-0.0828953	203	30	115
NND 00-URL	-1.47095	-0.282002	-1.71597	47	106	21
NND 18-RHF	-0.882672	-0.49106	-1.85837	79	92	19
NND 80-CIF	-0.880303	0.338528	0.0064301	80	143	122
NND 64-SPR	2.16556	1.33054	-1.44795	204	186	32
NND 47-ICD	-0.453511	1.11709	-0.627442	96	176	63
NND 57-OAB	-0.396417	-1.49375	0.557567	101	31	157
NND 60-SEN	1.54694	0.0560089	-0.323585	183	134	93
NND 88-XPD	0.229614	-0.273272	-0.556766	132	108	71
NND 58-EOQ	-3.0999	-0.815108	-0.554324	1	67	72
NND 39-LTQ	-0.64713	-1.86534	1.05144	88	11	178
NND 68-FNK	-1.97409	0.884906	-1.20725	26	170	38
NND 85-IQR	-1.26572	-0.439045	-0.518109	61	95	75
NND 09-EAO	0.842321	-2.44445	-2.00903	157	3	16
NND 08-JJZ	1.21365	1.83049	1.7632	172	201	202
NND 83-WPU	-1.33195	1.51289	-1.2195	57	192	36
NND 15-JJO	-0.90749	0.240939	0.350322	77	137	137
NND 22-LBY	-2.43652	-0.082117	-0.694801	10	127	60
NND 53-CMU	0.193517	-1.25455	-0.487862	129	38	79
NND 24-ONB	2.96013	-1.56531	-0.515488	216	21	76
NND 69-MJW	-0.158738	1.02353	1.48529	113	172	194
NND 40-LIE	-1.60415	-0.307551	-0.217333	35	104	101
NND 49-OJB	0.706938	-0.615894	-1.0741	153	87	46
NND 76-PSZ	-1.64298	-0.307628	-0.244671	34	103	98
NND 57-OYD	-1.74981	-0.961842	-0.731895	33	54	56
NND 49-HKL	-2.65142	-0.803517	-0.297545	5	68	94
NND 28-LCL	-1.53789	-0.312931	-0.154603	43	101	107
NND 92-CGY	-0.456756	-0.404585	-1.5734	95	99	26
NND 29-BXM	0.212973	-0.776762	-0.0976233	130	73	113
NND 94-CTT	-1.88526	-0.256167	0.52114	29	113	152
NND 50-BHV	0.183504	1.74766	1.07212	127	198	180
NND 31-ZGC	-2.10606	-0.87599	-0.342222	21	63	89
NND 73-URD	-0.300803	-1.05885	-0.063501	107	51	118
NND 79-RNA	-0.957657	0.727193	0.523369	74	158	153
NND 24-GYD	0.620989	-0.46799	-0.105906	148	93	112
NND 57-RWU	-2.15372	-0.265628	0.490332	20	109	146
NND 70-KCF	-2.36844	-0.199094	-0.581939	14	120	66
NND 76-UNL	0.504286	0.643959	2.06801	139	156	213
NND 89-SDG	1.14214	-1.23823	-3.13143	167	40	2
NND 26-VIG	-2.42473	-0.54518	-0.295819	12	91	95
NND 61-GWD	-0.253465	-1.13695	1.65106	111	46	200
NND 38-YUC	-0.904814	1.49319	1.23752	78	190	189
NND 96-AMU	-1.54233	0.38524	0.524159	40	147	154
NND 37-BWC	-1.10813	1.46301	-0.751206	70	189	55
NND 52-ZRE	-0.726407	-0.219507	1.87368	87	118	206
NND 91-SSN	2.21156	0.861534	0.219978	205	168	132
NND 01-VLB	1.31524	-1.7955	-2.22282	176	12	13
NND 16-UGO	0.93443	-1.69582	-0.212423	162	13	102
NND 90-YEO	-1.17164	-0.816508	-0.573134	62	66	67
NND 92-LYG	0.186402	-0.410761	-1.23845	128	97	35
NND 56-SCA	-1.80749	-0.886903	0.996087	32	60	175
NND 43-VRJ	1.42227	-1.12249	-0.328708	179	48	92
NND 98-UZH	-0.27951	-0.581918	-0.337438	109	89	91
NND 82-SOM	0.747127	-1.1757	-0.480516	154	44	80
NND 43-DMI	-0.956956	-0.783429	0.0883259	75	72	124
NND 87-JFX	-1.36744	-0.262514	-2.85282	54	110	4
NND 30-KYV	-2.6772	-0.216848	-0.703159	3	119	58
NND 92-BGH	-2.21612	-0.274055	0.449628	16	107	141
NND 42-FEM	0.589864	-1.59526	-0.0348569	144	19	119
NND 35-MWE	-0.486289	-1.92431	-0.238025	92	7	99
NND 97-UFE	-0.220184	-1.2053	1.33126	112	43	191
NND 80-RTJ	-1.11368	-1.54296	-0.256479	69	26	96
NND 21-VMI	-1.10739	-1.2863	0.875464	71	37	172
NND 58-GIM	0.0304649	2.33709	-0.144065	122	218	110
NND 98-BHS	2.77646	-0.881873	0.85562	211	61	171
NND 61-FMO	1.70061	-0.426679	2.08124	191	96	214
NND 03-BRK	-1.37679	-0.923874	1.54709	52	58	198
NND 73-NQN	-2.27629	0.454644	-0.339476	15	150	90
NND 56-LED	-1.99244	1.75076	-0.775556	25	199	52
NND 90-FHK	-1.31299	1.07344	-0.346067	59	174	88
NND 51-SOG	-1.54402	1.6227	0.424796	39	196	140
NND 21-ZGW	-0.393473	-2.11002	-0.224529	102	6	100
NND 90-MXL	0.0302603	-0.676686	0.500098	120.5	82.5	147.5
NND 95-RDA	-1.56435	-0.177666	0.828859	37	123	169
NND 67-STZ	2.81669	-1.53337	-0.800139	213	29	51
NND 45-UVY	2.46569	0.626097	-2.23357	209	153	12
NND 78-FIR	3.19209	0.247206	-1.98686	221	138	17
NND 76-LIK	0.00162383	-1.12819	-1.1813	118	47	42
NND 24-WLW	4.6126	2.58257	-2.11016	226	219	15
NND 41-RXY	1.64303	-0.227737	2.04721	188	116	211
NND 54-ZAH	-0.398244	-1.63414	1.12016	100	16	184
NND 15-THT	4.27728	3.3794	0.322859	225	224	135
NND 31-OWI	-1.16184	-1.86677	0.0767201	64	10	123
NND 22-OMD	-2.0902	1.15723	-0.0340914	22	179	120
NND 39-JDQ	0.0654398	1.83846	0.518477	124	202	151
NND 87-RNR	-0.592696	2.12968	0.386792	89	210	138
NND 46-SPS	1.21447	-1.6785	-2.25891	173	14	11
NND 59-DQI	1.87557	-0.115337	1.08107	197	125	182
NND 57-VGT	0.595666	0.758831	1.27351	145	161	190
NND 82-JKX	-2.41282	-0.660249	-1.18426	13	85	41
NND 73-VRA	0.852514	0.716273	-0.0673898	158	157	116
NND 38-FDI	-2.04985	1.27755	-0.53225	23	185	74
NND 93-MWN	-1.4374	1.61617	1.07821	49	195	181
NND 24-KQU	0.557468	2.15432	-1.68625	141	211	23
NND 71-ONZ	-1.41883	2.27415	0.134702	51	214	127
NND 53-YEH	1.55248	-1.63091	3.74443	184	17	226
NND 92-PWD	-1.17009	0.392197	0.488002	63	148	145
NND 16-HGR	-1.90723	-0.89326	1.13269	28	59	185
NND 28-DMG	-2.2077	-0.741513	-0.678478	17	77	61
NND 85-UWB	0.257621	-1.5475	0.755031	134	23	166
NND 92-XXY	2.07918	3.78704	-1.50289	202	226	31
NND 75-LSA	0.913022	2.79927	0.48401	161	223	144
NND 75-FQL	0.244136	3.64274	-0.861776	133	225	49
NND 36-BTW	1.01708	-0.148196	2.1474	165	124	217
NND 10-RVR	-2.01387	-1.61451	0.948688	24	18	173
NND 12-UPJ	0.370467	0.878086	-0.648619	137	169	62
NND 62-FLM	-1.11783	1.85839	-3.07061	67	204	3
NND 36-GXO	0.964185	0.372496	0.508618	163	145	149
NND 73-KFZ	1.99958	1.14448	-0.108972	200	178	111
NND 29-RQQ	0.0242621	0.840257	-1.57035	119	165	28
NND 58-ZVW	-0.935092	-1.54176	-0.418123	76	27	85
NND 71-DNF	1.72642	2.61848	1.89746	193	221	208
NND 99-YEI	-1.93127	1.6083	-1.01252	27	194	47
NND 87-LQR	1.20577	0.381559	2.29066	171	146	219
NND 07-NBF	1.44319	0.773729	2.94633	180	162	225
NND 71-VLT	0.609756	-0.633906	1.87441	147	86	207
NND 29-DGA	3.38567	-0.195873	0.693358	223	121	162
NND 01-BDH	-2.89141	-0.859259	-0.254898	2	65	97
NND 89-BWR	-1.54691	0.277107	0.840997	38	140	170
NND 41-DGH	3.10062	0.286719	0.224896	219	141	133
NND 46-TFQ	0.679627	-0.407753	-0.16651	151	98	105
NND 62-KBC	1.55269	0.789738	-1.21666	185	163	37
NND 39-XBS	-0.504659	1.50988	1.67115	91	191	201
NND 07-NDE	0.225475	-2.56325	-0.599147	131	1	64
NND 15-GSU	-0.348955	-0.0666909	-1.72339	105	129	20
NND 36-ZOB	3.36793	-0.0609468	1.23222	222	131	187
NND 37-MDR	-2.16098	-0.243793	0.122124	19	114	126
NND 12-LBR	0.878267	-0.749492	-3.77325	159	75	1
NND 17-PTJ	1.69875	-1.13843	0.461506	190	45	142
NND 39-PGL	1.47249	1.04588	2.54104	182	173	223
NND 40-JYN	0.695074	-0.74446	2.37163	152	76	222
NND 29-IRN	-0.736468	0.249314	0.605744	85	139	158
NND 26-CGB	-2.16754	1.53927	-0.585596	18	193	65
NND 27-HKW	0.158141	-1.47607	0.172794	126	32	128
NND 35-XXB	0.812584	-0.664194	-0.0651033	155	84	117
NND 62-VAB	0.814029	-1.25071	-1.19031	156	39	40
NND 03-AZH	1.46393	1.10386	-1.57268	181	175	27
NND 63-BSO	-1.09298	1.9197	-0.696923	73	207	59
NND 55-LPB	2.03442	1.87482	0.708515	201	205	163
NND 41-RAW	-1.52724	-1.53438	0.513197	46	28	150
NND 48-FPK	0.0977595	-1.22749	0.681507	125	42	159
NND 85-KXM	1.14817	-1.88179	1.23565	168	9	188
NND 33-VEI	3.83454	-0.797031	2.76611	224	70	224
NND 81-VFL	-0.461875	2.10351	1.06035	93	209	179
NND 83-WAE	-0.547837	0.359695	1.01602	90	144	176
NND 50-CHM	-0.764223	2.27537	0.988867	84	215	174
NND 48-IHQ	-0.460394	2.02004	1.11495	94	208	183
NND 85-LMC	-0.32772	0.63946	-0.54083	106	155	73
NND 68-QZU	-1.5891	1.12756	0.808106	36	177	168
NND 48-JPW	-0.770139	0.489225	1.99732	83	151	210
NND 36-YPU	2.54848	0.41389	-0.768027	210	149	54
NND 18-IGU	0.632752	1.40468	2.35514	149	187	221
NND 14-SBB	0.502882	1.8914	1.78758	138	206	203
NND 89-SDV	3.0988	0.540596	-0.804349	218	152	50
NND 14-FCK	0.0469263	1.71636	1.45937	123	197	193
NND 71-KTR	-0.129315	1.77841	0.341898	115	200	136
NND 32-PXT	1.18337	-0.682596	2.14799	170	81	218
NND 83-GND	-1.36349	1.18416	-1.86941	55	180	18
NND 86-FHT	-1.3763	-0.0732732	-0.197434	53	128	103
NND 76-JKI	-0.441674	-0.717825	1.84544	99	78	204
NND 70-VDY	2.87524	1.18972	-0.375962	214	181	86
NND 34-BDT	1.89456	2.33312	1.9178	198	217	209
NND 50-HFV	-0.0765876	-1.04041	-0.494571	116	53	78
NND 52-III	0.572302	1.26748	0.2752	142	184	134
NND 85-NCI	1.83793	1.84107	-0.434666	195	203	83
NND 22-UNF	-1.35986	1.4406	0.186324	56	188	130
NND 73-UIJ	1.32067	-0.0641729	0.409887	177	130	139
NND 90-LGJ	-1.09696	2.63064	-0.703204	72	222	57
